# Supplementary material for: IFT88 maintains sensory function by localising signalling proteins along Drosophila cilia
Source: Life Sci Alliance. 2024 Feb 19;7(5):e202302289. doi: 10.26508/lsa.202302289 (PMC10876440; doi:10.26508/lsa.202302289)
Supplement: Supplementary file 1 [file LSA-2023-02289_SdataF1.xlsx]

## Sheet: Figure 1C
1Ci					1Cii	Train Length (micron)			1Ciii
	Velocity (micron/sec)	Anterograde	Retrograde			Anterograde	Retrograde			Anterograde	Retrograde
		0.287666	1.2639			0.39	0.1625			Pass	Pass
		0.272456	1.79084			0.4225	0.32539			Pass	Pass
		0.256269	1.388			0.33605	0.21125			Pass	Pass
		0.211953	1.235			0.44434	0.21125			Pass	Pass
		0.254912	1.62501			0.36829	0.221			Pass	Pass
		0.208892	0.773819			0.23829	0.33462			Pass	Pass
		0.129525	1.24584			0.43342	0.21502			Pass	Pass
		0.276843	0.967253			0.42263	0.17875			Pass	Pass
		0.228077	0.952604			0.34671	0.14976			Pass	Pass
		0.144779	1.18366			0.26026	0.34125			Pass	Stall
		0.269343	0.958318			0.45513	0.18954			Pass	Stall
		0.202643	0.928563			0.2925	0.15392			Pass	Stall
		0.201195	1.50269			0.23829	0.13793			Pass	Stall
		0.123813	1.61515			0.28171	0.11492			Pass	Stall
		0.253914	1.17363			0.31421	0.12259			Pass	Stall
		0.125174	1.35416			0.36855	0.11518			Pass	Stall
		0.133612	1.33723			0.325	0.18447			Pass	Stall
		0.238226	2.03814			0.33579	0.13806			Pass	Stall
		0.191743	1.154			0.27079	0.21073			Pass	Stall
		0.170808	0.902792			0.40092	0.16926			Pass	Stall
		0.190534	1.56798			0.2925	0.14573			Pass	Stall
		0.134533	1.36845			0.33579	0.14976			Pass	Stall
		0.116827	0.987038			0.30329	0.14079			Pass	Stall
		0.263247				0.2925	0.30875			Pass	Stall
		0.171758				0.33579	0.16666			Pass	Stall
		0.260006				0.509341	0.17329			Pass	Stall
		0.254313				0.2925	0.26819			Pass	Stall
		0.25194				0.44421				Pass	Stall
		0.157404				0.19526					Stall
		0.178277				0.18447					Stall
		0.210402				0.4875					Stall
		0.160495				0.18447					Stall
		0.139586				0.24921					Stall
		0.179539				0.28171					Stall
		0.157771				0.28171					Stall
		0.234225
		0.234483				0.39	0.35542
		0.165135				0.35763	0.29887
						0.541711	0.16848
	Total #	38	23			0.44421	0.21827
	AVG	0.201114	1.27452			0.29276	0.20111
	STDEV	0.0516326	0.315035			0.20579	0.21268
	p-value (Mann Whitney Test, between Anterograde and Retrograde)	<0.0001				0.1625	0.17407
	Sign on Figure	****				0.4225	0.15119
						0.23829	0.195
						0.31434	0.23855
						0.33605	0.17277		Pass	100	26
						0.26	0.1261		Stall	0	74
							0.21333
							0.20696
						0.49881	0.535991
						0.48763	0.17641
						0.3575	0.23764
						0.650261	0.23179
						0.4225	0.23036
						0.43875	0.28938
						0.455	0.18382
						0.4225
						0.42276
						0.34125
						0.42276
						0.455
						0.43875
						0.37375
						0.2275
						0.504011	0.27625
							0.20969
						0.606711	0.33345
						0.542101	0.19565
						0.41171	0.28353
						0.41223	0.25233
						0.43381	0.29107
						0.628681	0.30641
							0.20696
							0.17576
							0.15509
						0.3575	0.25389
						0.48776	0.221
						0.47151	0.26208
							0.38623
						0.28171	0.30329
						0.39	0.26091
						0.26091	0.18382
						0.26	0.23335
						0.26	0.21775
						0.34671	0.12259
						0.41171	0.18642
						0.28249	0.26091
						0.34671	0.21775
						0.43329	0.23036
						0.43381	0.26091
						0.26	0.18512
						0.47671	0.17472
						0.36829	0.34736
						0.28171
						0.36829	0.17472
						0.23829	0.30797
						0.43329	0.247
						0.49829	0.2145
						0.43381	0.20436
						0.541711	0.247
						0.39	0.19981
						0.30329	0.28171
						0.36829	0.26442
						0.39	0.19981
						0.43329	0.26442
						0.21671	0.15626
						0.30329	0.20436
						0.34671	0.247
						0.28249	0.30095
						0.21671	0.26442
						0.28171	0.26
						0.36829	0.31252
						0.21775	0.23439
						0.21671	0.26091
						0.21671	0.21775
						0.195	0.28249
						0.34671	0.38337
						0.23829	0.32578
						0.23829	0.30797
						0.28171	0.221
						0.39	0.30329
						0.35009	0.29146
						0.30407	0.26182
						0.15171	0.26
						0.28171	0.17329
						0.26	0.30641
						0.39065	0.32214
						0.28171	0.195
						0.19617	0.22308
						0.30329	0.31018
						0.17472	0.30641
						0.49829	0.28249
						0.19981	0.28171
						0.49829	0.24219
							0.22308
							0.30797
							0.30329
							0.36894
							0.195
						0.30329	0.23036
						0.34671	0.43329
						0.43381	0.28249
						0.41171	0.27573
						0.23829	0.26091
						0.34671
						0.34671
						0.47125	0.26091
						0.503751	0.33839
						0.21125	0.16575
						0.40703	0.32214
						0.39	0.247
						0.568751	0.25272
						0.568751	0.18382
						0.569011	0.19617
							0.15171
							0.3315
						0.43329
						0.39
					Total #	144	137
					AVG	0.357866	0.238898
					STDEV	0.105733	0.0692956
					p-value (Mann Whitney Test, between Anterograde and Retrograde)	<0.0001
					Sign on Figure	****
