# Supplementary material for: IFT88 maintains sensory function by localising signalling proteins along Drosophila cilia
Source: Life Sci Alliance. 2024 Feb 19;7(5):e202302289. doi: 10.26508/lsa.202302289 (PMC10876440; doi:10.26508/lsa.202302289)
Supplement: Supplementary file 2 [file LSA-2023-02289_SdataF2.xlsx]

## Sheet: Figure 2D
2D	Genotype		2 day	3 day	6 day	9 day	after tranferring adult flies to 29C
	mCherry RNAi (with Gal4Chat19b; TubulinGal80ts)		90	100	90	80
			93.3333	86.6667	90	76.6667
			86.6667	93.3333	87.5	96.2963
			96.6667	93.3333	93.3333	93.9394
			76.6667	88.8889	85.1852	81.4815
			96.6667	93.9394	91.6667	88.8889
		AVG	90	92.6936	89.6142	86.2121
		STDEV	7.60117	4.61636	2.91301	8.00814
	DmIFT88 RNAi (with Gal4Chat19b; TubulinGal80ts)		73.3333	33.3333	60	26.6667
			63.3333	76.6667	73.3333	53.3333
			100	86.6667	56.6667	46.6667
			87.8788	56.6667	83.3333	46.6667
			96.2963	76.6667	56.6667	43.3333
			93.3333	63.3333	43.3333	10
		AVG	85.6958	65.5556	62.2222	37.7778
		STDEV	14.3735	19.0516	14.0897	16.2845
		p-value (Mann Whitney Test, between mCherry RNAi and DmIFT88 RNAi at corresponding day mentioned on the column)	0.7479	0.0063	0.005	0.0022
		Sign on Figure	ns	**	**	**
NOTE: all values mentioned are "% of flies over 10 cm after 10 sec" (average of three experimental repeats for each set)

## Sheet: Figure 2E
2E	Genotype		Max Mechanical Gain	Energy (kBT)		9 day after tranferring adult flies to 29C
	mCherry RNAi (with Gal4Chat19b; TubulinGal80ts)		8.58	6.819
			9.12	9.012
			10.1977	6.40559
			7.34027	5.88077
			8.61521	5.37464
			7.19469	4.66394
			8.72809	8.3399
			4.37936	3.79187
			8.54949	3.63817
			8.73577	4.19937
			10.011	6.45454
			7.93934	9.03726
		AVG	8.28258	6.13475
		STDEV	1.52121	1.9184
	DmIFT88 RNAi (with Gal4Chat19b; TubulinGal80ts)			4.06
			13.19	4.79
			4.07	3.24
			6.91	5.29
			7.46	5.56
			7.88	5.95
			7.79	1.72
			6.36	3.45
			2.27	1.33
			6.96	4.77
		AVG	6.98778	4.016
		STDEV	2.98542	1.575
		p-value (Mann Whitney Test, between mCherry RNAi and DmIFT88 RNAi at corresponding measurments mentioned on the column)	0.036	0.0229
		Sign on Figure	*	*
