# Supplementary material for: IFT88 maintains sensory function by localising signalling proteins along Drosophila cilia
Source: Life Sci Alliance. 2024 Feb 19;7(5):e202302289. doi: 10.26508/lsa.202302289 (PMC10876440; doi:10.26508/lsa.202302289)
Supplement: Supplementary file 3 [file LSA-2023-02289_SdataF3.1.xlsx]

## Sheet: Figure_3B
3B	Genotype			Normalised Avg of Iav mean intesity
	mCherry RNAi (with Gal4Chat19b; TubulinGal80ts)	Experiment #1	Antenna 1 (#11 cilia)	0.9868
			Antenna 2 (#13 cilia)	1.04029
			Antenna 3 (#09 cilia)	0.885675
			Antenna 4 (#47 cilia)	1.01092
			Antenna 5 (#11 cilia)	1.01246	Total #Antenna =10
					Total #Cilia = 255
		Experiment #2	Antenna 1 (#29 cilia)	1.023	AVG of Avg of IAV	1.00008
			Antenna 2 (#11 cilia)	1.0805	STDEV of Avg of IAV	0.0512479
			Antenna 3 (#37 cilia)	0.975656
			Antenna 4 (#44 cilia)	0.972887
			Antenna 5 (#43 cilia)	1.01259
	DmIFT88 RNAi (with Gal4Chat19b; TubulinGal80ts)	Experiment #1	Antenna 1 (#27 cilia)	1.0156
			Antenna 2 (#16 cilia)	0.970959
			Antenna 3 (#50 cilia)	0.845572
			Antenna 4 (#17 cilia)	0.910905
			Antenna 5 (#57 cilia)	0.909385	Tota #Antenna =10
					Total #Cilia = 321
		Experiment #2	Antenna 1 (#23 cilia)	0.931892	AVG of Avg of IAV	0.921435
			Antenna 2 (#34 cilia)	0.849299	STDEV of Avg of IAV	0.0629637
			Antenna 3 (#37 cilia)	0.929964	p-value (Mann Whitney Test, between mCherry RNAi and DmIFT88 RNAi)	0.0089
			Antenna 4 (#29 cilia)	1.0058	Sign on Figure	**
			Antenna 5 (#31 cilia)	0.844977
