# Supplementary material for: IFT88 maintains sensory function by localising signalling proteins along Drosophila cilia
Source: Life Sci Alliance. 2024 Feb 19;7(5):e202302289. doi: 10.26508/lsa.202302289 (PMC10876440; doi:10.26508/lsa.202302289)
Supplement: Supplementary file 5 [file LSA-2023-02289_SdataF4.1.xlsx]

## Sheet: Figure 4E
4E			Normalised IP w r t Input (AU)
	GFP	Experiment 1	0.292863
		Experiment 2	0.223651
		Experiment 3	0.0157534
		Experiment 4	0.0753887	Sample N#	4
				AVG	0.151914
				STDEV	0.128334
	T1-GFP	Experiment 1	1.23096
		Experiment 2	14.8271
		Experiment 3	3.16623
		Experiment 4	1.68331	Sample N#	4
				AVG	5.22691
				STDEV	6.45331
				p-value (Mann Whitney Test, between GFP and T1-GFP)	0.0286
				Sign on Figure	*
	T2-GFP	Experiment 1	0.284014
		Experiment 2	0.811305
		Experiment 3	--
		Experiment 4	0.176318	Sample N#	3
				AVG	0.423879
				STDEV	0.339815
				p-value (Mann Whitney Test, between GFP and T2-GFP)	0.4
				Sign on Figure	ns
	T3-GFP	Experiment 1	0.173899
		Experiment 2	--
		Experiment 3	0.456686
		Experiment 4	0.237703	Sample N#	3
				AVG	0.289429
				STDEV	0.14832
				p-value (Mann Whitney Test, between GFP and T3-GFP)	0.4
				Sign on Figure	ns
	T4-GFP	Experiment 1	1.84071
		Experiment 2	10.2119
		Experiment 3	1.03201
		Experiment 4	1.29819	Sample N#	4
				AVG	3.5957
				STDEV	4.42362
				p-value (Mann Whitney Test, between GFP and T4-GFP)	0.0286
				Sign on Figure	*
	T5-GFP	Experiment 1	1.25493
		Experiment 2	1.96985
		Experiment 3	0.426364
		Experiment 4	0.540578	Sample N#	4
				AVG	1.04793
				STDEV	0.715665
				p-value (Mann Whitney Test, between GFP and T5-GFP)	0.0286
				Sign on Figure	*
