# Supplementary material for: IFT88 maintains sensory function by localising signalling proteins along Drosophila cilia
Source: Life Sci Alliance. 2024 Feb 19;7(5):e202302289. doi: 10.26508/lsa.202302289 (PMC10876440; doi:10.26508/lsa.202302289)
Supplement: Supplementary file 9 [file LSA-2023-02289_SdataF5.xlsx]

## Sheet: Figure 5E, 5F, 5G
5E				% of cilia with T1-GFP at ciliary dilation				5F				Average of T1-GFP mean intensity			5G				Normalised T1-GFP Intensity of the ciliary base
	Control (only Gal4Iav; UAS-T1:GFP)	Experiment #1	Antenna #1	50					Control (only Gal4Iav; UAS-T1:GFP)	Experiment #1	Antenna #1	123.52				Control (only Gal4Iav; UAS-T1:GFP)	Experiment #1	Antenna #1	0.718095
			Antenna #2	51.3513							Antenna #2	147.92						Antenna #2	0.657397
			Antenna #3	51.6129							Antenna #3	115.07						Antenna #3	0.849425
			Antenna #4	40							Antenna #4	152.63						Antenna #4	0.500252
			Antenna #5	50							Antenna #5	112.33						Antenna #5	1.14473
					Sample N#	11
		Experiment #2	Antenna #6	25.9259	AVG	42.6791				Experiment #2	Antenna #6	103.91	Sample N#	10			Experiment #2	Antenna #6	0.677074	Sample N#	11
			Antenna #7	54.1667	STDEV	12.8447					Antenna #7	83.2	AVG	126.645				Antenna #7	0.378598	AVG	0.634807
			Antenna #8	24							Antenna #8	ND	STDEV	24.3619				Antenna #8	0.52962	STDEV	0.223801
		Experiment #3	Antenna #9	51.7241						Experiment #3	Antenna #9	128.43					Experiment #3	Antenna #9	0.647051
			Antenna #10	20.6897							Antenna #10	135.71						Antenna #10	0.526749
			Antenna #11	50							Antenna #11	163.73						Antenna #11	0.353884
	DmIFT88 RNAi (with Gal4Iav; UAS-T1:GFP)	Experiment #1	Antenna #1	25					DmIFT88 RNAi (with Gal4Iav; UAS-T1:GFP)	Experiment #1	Antenna #1	77.63				DmIFT88 RNAi (with Gal4Iav; UAS-T1:GFP)	Experiment #1	Antenna #1	0.615041
			Antenna #2	25							Antenna #2	78.29						Antenna #2	0.70551
			Antenna #3	55							Antenna #3	133						Antenna #3	0.596985
			Antenna #4	35							Antenna #4	89.85						Antenna #4	0.48335
			Antenna #5	31.4286							Antenna #5	50.46						Antenna #5	0.650139
			Antenna #6	50	Sample N#	12					Antenna #6	65.38	Sample N#	12				Antenna #6	0.6493	Sample N#	12
			Antenna #7	23.5294	AVG	33.2082					Antenna #7	81.18	AVG	91.4525				Antenna #7	0.572508	AVG	0.590678
					STDEV	12.9718							STDEV	27.2648						STDEV	0.083172
		Experiment #2	Antenna #8	29.1667	p-value (Welch´s Test One-tail, between Control and DmIFT88 RNAi)	0.0467				Experiment #2	Antenna #8	122.04	p-value (Welch´s Test One-tail, between Control and DmIFT88 RNAi)	0.0024			Experiment #2	Antenna #8	0.719249	p-value (Welch´s Test One-tail, between Control and DmIFT88 RNAi)	0.2747
			Antenna #9	13.3333	Sign on Figure	*					Antenna #9	132.76	Sign on Figure	**				Antenna #9	0.583964	Sign on Figure	ns
		Experiment #3	Antenna #10	30.4348						Experiment #3	Antenna #10	113.51					Experiment #3	Antenna #10	0.452591
			Antenna #11	53.3333							Antenna #11	71.54						Antenna #11	0.515892
			Antenna #12	27.2727							Antenna #12	81.79						Antenna #12	0.543609
NOTE: ND indicates Not Determinable due to technical issues

## Sheet: Figure 5H
5H	Genotype		2 day	3 day	6 day	9 day	after tranferring adult flies to 29C
	mCherry RNAi (with Gal4Chat19b; TubulinGal80ts)		100	100	93.3333	63.3333
			96.6667	96.6667	93.3333	70
			100	63.3333	76.6667	83.3333
			96.6667	93.3333	86.6667	73.3333
			96.6667	83.3333	90.9091	66.6667
			91.6667	96.2963	73.3333	92.5926
		AVG	96.9444	88.8272	85.7071	74.8765
		STDEV	3.05808	13.7295	8.70793	11.0651
	DmGucy2d RNAi (with Gal4Chat19b; TubulinGal80ts)		86.6667	73.3333	40.7407	36.6667
			86.6667	87.5	46.6667	30
			90	50	60	33.3333
			50	76.6667	73.3333	33.3333
			76.6667	73.3333	16.6667	40
			56.6667	23.3333	36.6667	18.5185
		AVG	74.4444	64.0278	45.679	31.9753
		STDEV	17.0837	23.3953	19.5865	7.41728
		p-value (Mann Whitney Test, between mCherry RNAi and DmIFT88 RNAi at corresponding day mentioned on the column)	0.0047	0.0411	0.0063	0.0022
		Sign on Figure	**	*	**	**
NOTE: all values mentioned are "% of flies over 10 cm after 10 sec" (average of three experimental repeats for each set)

## Sheet: Figure 5I
5I	Genotype		Max Mechanical Gain	Energy (kBT)
	mCherry RNAi (with Gal4Chat19b; TubulinGal80ts)		8.58	6.819
			9.12	9.012
			10.1977	6.40559
			7.34027	5.88077
			8.61521	5.37464
			7.19469	4.66394
			8.72809	8.3399
			4.37936	3.79187
			8.54949	3.63817
			8.73577	4.19937
			10.011	6.45454
			7.93934	9.03726
		AVG	8.28258	6.13475
		STDEV	1.52121	1.9184
	DmGucy2d RNAi (with Gal4Chat19b; TubulinGal80ts)		3.24	2.71
			2	1.59
			3.66	2.18
			6.25	4.91
			7.43	3.75
			6.06	3.99
		AVG	4.77333	3.18833
		STDEV	2.60108	2.22548
		p-value (Mann Whitney Test, between mCherry RNAi and DmGucy2d RNAi at corresponding measurments mentioned on the column)	0.0043	0.0076
		Sign on Figure	**	**
