# Supplementary material for: IFT88 maintains sensory function by localising signalling proteins along Drosophila cilia
Source: Life Sci Alliance. 2024 Feb 19;7(5):e202302289. doi: 10.26508/lsa.202302289 (PMC10876440; doi:10.26508/lsa.202302289)
Supplement: Supplementary file 15 [file LSA-2023-02289_SdataFS2.xlsx]

## Sheet: Figure_S2C
S2C	Genotype
Dmift88 RC	Normalised Ct Su(Tpl)		Normalised Ct TBP		Normalised Ct (eIF-1A)
	tubulin-Gal4> mcherry-RNAi	tubulin-Gal4> Dmift88-RNAi	tubulin-Gal4> mcherry-RNAi	tubulin-Gal4> Dmift88-RNAi	tubulin-Gal4> mcherry-RNAi	tubulin-Gal4> Dmift88-RNAi
Average T1	1,276811	1,251858	1,143018	1,123873	1,258912	1,232746
Average T2	1,018099	1,077288	0,974577	1,034174	1,058615	1,118741
Average T3	0,705090	0,670854	0,882406	0,841953	0,682473	0,648514
Dmift88 RD	Normalised Ct Su(Tpl)		Normalised Ct TBP		Normalised (eIF-1A)
	tubulin-Gal4> mcherry-RNAi	tubulin-Gal4> Dmift88-RNAi	tubulin-Gal4> mcherry-RNAi	tubulin-Gal4> Dmift88-RNAi	tubulin-Gal4> mcherry-RNAi	tubulin-Gal4> Dmift88-RNAi
Average T1	1,251858	0,178097	1,123873	0,108704	1,232746	0,169796
Average T2	1,077288	0,294037	1,034174	0,248011	1,118741	0,346728
Average T3	0,670854	0,327009	0,841953	0,146789	0,648514	0,311048
Figure S 2C
qPCR NORMALISED RESULTS IFT88RNAi
Dmift88 RC		tubulin-Gal4> mcherry-RNAi	tubulin-Gal4> Dmift88-RNAi	Dmift88 RD		tubulin-Gal4> mcherry-RNAi	tubulin-Gal4> Dmift88-RNAi
	N, repeats	3	3		N, repeats	3	3
Su(Tpl)	Mean	1,000000	0,230806	Su(Tpl)	Mean	1,000000	0,266381
	Std. Deviation	0,286290	0,064424		Std. Deviation	0,298113	0,078213
	p-value	0,0377			p-value	0,0433
TBP	Mean	0,999778	0,141780	TBP	Mean	1,000000	0,167835
	Std. Deviation	0,132153	0,042819		Std. Deviation	0,144033	0,071999
	p-value	0,0043			p-value	0,0032
eIF-1A	Mean	1,000000	0,236962	eIF-1A	Mean	1,000000	0,275857
	Std. Deviation	0,292655	0,065245		Std. Deviation	0,309687	0,093568
	p-value	0,0401			p-value	0,0461

## Sheet: Figure_S2D
S2D	Genotype	Value in mV
	Canton S	45.0045
		44.9603
		41.18
		48.99
		32.23
		38.279
		29.647
		10.97
		18.09
	tubulin-Gal4>Dmift88-RNAi	7.998
		8.55
		2.986
		1.0155
		2.05
		0.67
		2.36
		0.759
Figure S 2D
Maximim compound action potencia (uV)
	Canton S	tubulin-Gal4> Dmift88-RNAi
n	9	8
Mean	34.37	3.299
Std. Deviation	12.94	3.18
Std. Error of Mean	4.314	1.124
Median	38.28	2.205
p-value	<0,0001
