# Supplementary material for: IFT88 maintains sensory function by localising signalling proteins along Drosophila cilia
Source: Life Sci Alliance. 2024 Feb 19;7(5):e202302289. doi: 10.26508/lsa.202302289 (PMC10876440; doi:10.26508/lsa.202302289)
Supplement: Supplementary file 17 [file LSA-2023-02289_SdataFS3.xlsx]

## Sheet: Figure_S3B
S3B	Genotype		3 day	6 day	9 day	12 day	15 day	after tranferring adult flies to 18C
	mCherry RNAi (with Gal4Chat19b+TubulinGal80ts)		100	100	100	100	93.3333
			96.6667	100	100	90	66.6667
			100	93.3333	96.6667	76.6667	100
			100	100	86.6667	100	80
			100	100	80	100	85.1852
			100	100	100	96.6667	100
		AVG	99.4444	98.8889	93.8889	93.8889	87.5309
		STDEV	1.36083	2.72166	8.54184	9.28958	12.9781
	DmIFT88 RNAi (with Gal4Chat19b+TubulinGal80ts)		100	100	100	83.3333	66.6667
			100	86.6667	100	96.6667	60
			93.3333	100	93.3333	100	83.3333
			100	100	100	96.6667	100
			100	100	96.6667	96.6667	76.6667
			96.6667	93.3333	96.6667	100	96.6667
		AVG	98.3333	96.6667	97.7778	95.5556	80.5556
		STDEV	2.78887	5.57773	2.72166	6.20633	15.9745
		p-value (Mann Whitney Test, between mCherry RNAi and DmIFT88 RNAi at corresponding day mentioned on the column)	0.5271	0.5271	0.7304	1	0.4192
		Sign on Figure	ns	ns	ns	ns	ns
NOTE: all values mentioned are "% of flies over 10 cm after 40 sec" (average of three experimental repeats for each set)

## Sheet: Figure_S3C
S3C	Genotype		Relative fold change of IFT88 mRNA (Avg)-9 day							after tranferring adult flies to 29C
	mCherry RNAi (with Gal4Chat19b+TubulinGal80ts)		0.978572
			1.01308
			0.995677
		AVG	0.995777
		STDEV	0.0172547
	DmIFT88 RNAi (with Gal4Chat19b+TubulinGal80ts)		0.846012
			0.654629
			0.744194
		AVG	0.748278
		STDEV	0.0957567
		p-value (Mann Whitney Test One-tail, , between mCherry RNAi and DmIFT88 RNAi)	0.05
		Sign on Figure	*
NOTE: Average of three technical experimental repeats for each value

## Sheet: Figure_S3D
S3D	Genotype	Angle	9 day	15 day		after tranferring adult flies to 29C
	mCherry RNAi (with Gal4Chat19b+TubulinGal80ts)		22	0
			17	19
			9	22
			15	18
			22	21
			10	20
			31	48
			21	13
			27	14
			24	24
			12	13
			27	13
			16	26
			13	29
			21	25
			36	33
			11	20
			16	22
			14	15
			27	36
			1	28
			11	24
			21	12
			20	25
			8	22
			29	22
			14	20
			18	17
			23	6
			17	6
			15	20
			21	17
			29	41
			3	8
			12	14
			14	11
			14	18
			12	26
			53	21
			13	13
			14	29
			11	17
			26	20
			20	19
			6	41
			17	36
			19	20
			45	27
			27	21
			15	29
		AVG	18.78	21.22
		STDEV	9.59441	9.27206
	DmIFT88 RNAi (with Gal4Chat19b+TubulinGal80ts)		18	1
			19	16
			23	34
			31	9
			20	20
			13	56
			25	59
			20	52
			13	41
			27	11
			26	18
			9	18
			27	47
			53	13
			37	28
			21	37
			25	22
			11	32
			27	34
			29	15
			36	19
			29	36
			25	5
			27	12
			15	13
			30	33
			19	23
			41	13
			21	13
			36	41
			21	32
			30	28
			11	35
			16	15
			18	17
			27	17
			30	21
			17	14
			19	39
			24	10
			49	56
			34	64
			30	15
			30	51
			38	28
			27	24
			17	31
			22	49
			24	25
			17	22
		AVG	25.08	27.28
		STDEV	9.14473	15.3131
		p-value (Welch´s Test, between mCherry RNAi and DmIFT88 RNAi)	0.0011	0.019
		Sign on Figure	**	*

## Sheet: Figure_S3E
S3E	Genotype		3 day	9 day	14 day		after tranferring adult flies to 29C
	mCherry RNAi (with Gal4Iav+TubulinGal80ts)		100	78.22	95.48
			100	100	80.15
			100	100	75.15
			100	100	100
			100	100	100
			100	90	77.78
			100	100	88.89
			100	73.33	77.78
			80	93.33	88.89
			100	93.33	88.89
		AVG	98	92.821	87.301
		STDEV	6.32456	9.77102	9.29207
	DmIFT88 RNAi (with Gal4Iav+TubulinGal80ts)		92.31	50	42.11
			100	81.25	42.11
			100	75	42.11
			100	62.5	36.84
			92.31	56.25	31.58
			100	76	31.35
			100	88	25
			100	76	37.5
			100	88	25
			100	76
		AVG	98.462	72.9	34.8444
		STDEV	3.24239	12.7749	6.94706
		p-value (Mann Whitney Test, between mCherry RNAi and DmIFT88 RNAi)	0.6701	0.0028	0.0002
		Sign on Figure	ns	**	***
NOTE: all values mentioned are "% of flies over 10 cm after 10 sec" (average of three experimental repeats for each set)
