# Supplementary material for: IFT88 maintains sensory function by localising signalling proteins along Drosophila cilia
Source: Life Sci Alliance. 2024 Feb 19;7(5):e202302289. doi: 10.26508/lsa.202302289 (PMC10876440; doi:10.26508/lsa.202302289)
Supplement: Supplementary file 18 [file LSA-2023-02289_SdataFS4.xlsx]

## Sheet: Figure_S4B
S4B	Genotype		0-2 day	9 day		after tranferring adult flies to 29C
	mCherry RNAi (with Gal4Tub)		75
			80
			100
			90
			100
		AVG	89
		STDEV	11.4018
	DmIFT88 RNAi (with Gal4Tub)		0
			0
			0
			0
		AVG	0
		STDEV	0
	mCherry RNAi (with Gal4Chat19b)			90
				85
				87
				90
				80
				100
				100
				92
			AVG	90.5
			STDEV	6.9282
	DmIFT88 RNAi (with Gal4Chat19b)			30
				33
				55
				42
				60
				33
				10
				11
				30
				22
			AVG	32.6
			STDEV	16.4803
			p-value (Mann Whitney Test, between mCherry RNAi and DmIFT88 RNAi at corresponding day mentioned on the column)	0.0002
			Sign on Figure	***
NOTE: all values mentioned are "% of flies over 10 cm after 10 sec" (average of three experimental repeats for each set)

## Sheet: Figure_S4C
S4C	Genotype		Relative fold change of IFT88 mRNA (Avg)-0-2 day	Relative fold change of IFT88 mRNA (Avg)-9 day						after tranferring adult flies to 29C
	mCherry RNAi (with Gal4Tub)		0.890597
			0.846278
			1.14059
			1.16326
		AVG	1.01018
		STDEV	0.164928
	DmIFT88 RNAi (with Gal4Tub)		0.155877
			0.301318
			0.399177
		AVG	0.285457
		STDEV	0.122423
		p-value (Mann Whitney Test One-tail, between mCherry RNAi and DmIFT88 RNAi at corresponding day mentioned on the column)	0.0286
		Sign on Figure	*
	mCherry RNAi (with Gal4Chat19b)			1.10384
				0.905927
				1.16808
				0.856104
				0.967693
				0.941573
			AVG	0.990537
			STDEV	0.120425
	DmIFT88 RNAi (with Gal4Chat19b)			0.348849
				0.674273
				0.194358
				0.349821
				0.203019
				0.238723
				0.357921
			AVG	0.338138
			STDEV	0.164541
			p-value (Mann Whitney Test One-tail, between mCherry RNAi and DmIFT88 RNAi at corresponding day mentioned on the column)	0.0006
			Sign on Figure	***
NOTE: Average of three technical experimental repeats for each value
