# Supplementary material for: IFT88 maintains sensory function by localising signalling proteins along Drosophila cilia
Source: Life Sci Alliance. 2024 Feb 19;7(5):e202302289. doi: 10.26508/lsa.202302289 (PMC10876440; doi:10.26508/lsa.202302289)
Supplement: Supplementary file 19 [file LSA-2023-02289_SdataFS5.xlsx]

## Sheet: Figure_S5A
S5A	Genotype			6 days after eclosion
	mCherry RNAi (with Gal4Chat19b)			63.6364
				90.9091
				96.2963
				91.6667	AVG	87.3373
				84.8485	STDEV	12.3833
				96.6667
	CG31183 RNAi 1 (with Gal4Chat19b)			92.5926
				90
				83.3333
				70.3704	AVG	87.1605
				96.6667	STDEV	9.30114
				90	p-value (Welch´s Test One-tail, between mCherry RNAi and CG31183 RNAi)	0.4892
					Sign on Figure	ns
	CG31183 RNAi 2 (with Gal4Chat19b)			73.3333
				70.3704
				86.6667
				59.2593	AVG	67.6655
				46.6667	STDEV	13.5368
				69.697	p-value (Welch´s Test One-tail, between mCherry RNAi and CG31183 RNAi 2)	0.0206
					Sign on Figure	*
	CG34357 RNAi (with Gal4Chat19b)			93.3333
				66.6667
				70
				43.3333	AVG	68.1313
				56.6667	STDEV	17.3247
				78.7879	p-value (Welch´s Test One-tail, between mCherry RNAi and CG34357 RNAi)	0.0273
					Sign on Figure	*
	CG14885 RNAi (with Gal4Chat19b)			80
				93.3333
				88.8889
				85.1852	AVG	88.7407
				96.2963	STDEV	6.46612
					p-value (Welch´s Test One-tail, between mCherry RNAi and CG14885 RNAi)	0.04082
					Sign on Figure	*
	CG14886 RNAi 1 (with Gal4Chat19b)			88.8889
				96.6667
				96.6667
				59.2593	AVG	87.7217
				100	STDEV	15.0367
				84.8485	p-value (Welch´s Test One-tail, between mCherry RNAi and CG14886 RNAi)	0.4813
					Sign on Figure	ns
	CG14886 RNAi 2 (with Gal4Chat19b)			Data Not Analysed
	CG3216 RNAi 1 (with Gal4Chat19b)			59.2593
				86.6667
				96.9697
				63.3333	AVG	76.5572
					STDEV	18.193
					p-value (Welch´s Test One-tail, between mCherry RNAi and CG3216 RNAi)	0.1794
					Sign on Figure	ns
	CG3216 RNAi 2 (with Gal4Chat19b)			96.6667
				80
				90
				80	AVG	83.0303
				72.7273	STDEV	8.68381
				78.7879	p-value (Welch´s Test One-tail, between mCherry RNAi and CG3216 RNAi 2)	0.2526
					Sign on Figure	ns
	CG10738 RNAi 1 (with Gal4Chat19b)			63.6364
				87.8788
				77.7778
				60	AVG	68.2155
				50	STDEV	13.4278
				70	p-value (Welch´s Test One-tail, between mCherry RNAi and CG10738 RNAi)	0.0152
					Sign on Figure	*
	CG10738 RNAi 2 (with Gal4Chat19b)			51.5151
				36.3636
				66.6667
				66.6667	AVG	59.0909
				66.6667	STDEV	12.6767
				66.6667	p-value (Welch´s Test One-tail)	0.0015
					Sign on Figure	**
NOTE: all values mentioned are "% of flies over 10 cm after 10 sec" (average of three experimental repeats for each set)

## Sheet: Figure_S5D
S5D	Genotype
	Control- mCherry RNAi (with Gal4Chat19b)		81.8182
			90
			69.697
			96.2963	AVG	82.11
			70	STDEV	10.6941
			84.8485
	DmGucy2d RNAi (HM05010 with Gal4Chat19b)		72.7273
			51.5151
			48.4849
			70	AVG	65.9091
			80	STDEV	12.7989
			72.7273	p-value (Welch´s Test One-tail, between mCherry RNAi and HM05010 RNAi)	0.0413
				Sign on Figure	*
	DmGucy2d RNAi (GD8486 with Gal4Chat19b)		58.3333
			81.8182
			84.8485
			75.7576	AVG	69.3182
			48.4849	STDEV	14.1466
			66.6667	p-value (Welch´s Test One-tail, between mCherry RNAi and GD8486 RNAi)	0.1269
				Sign on Figure	ns
	DmGucy2d RNAi (GD29276 with Gal4Chat19b)		45.4545
			66.6667
			66.6667
			78.7879	AVG	60.404
			53.3333	STDEV	12.4008
			51.5151	p-value (Welch´s Test One-tail, between mCherry RNAi and GD29276 RNAi)	0.0087
				Sign on Figure	**
NOTE: all values mentioned are "% of flies over 10 cm after 10 sec" (average of three experimental repeats for each set)
