# Supplementary material for: IFT88 maintains sensory function by localising signalling proteins along Drosophila cilia
Source: Life Sci Alliance. 2024 Feb 19;7(5):e202302289. doi: 10.26508/lsa.202302289 (PMC10876440; doi:10.26508/lsa.202302289)
Supplement: Supplementary file 20 [file LSA-2023-02289_SdataFS7.xlsx]

## Sheet: Figure_S7B
S7B	Genotype		3 day	9 day	15 day		after tranferring adult flies to 18C
	mCherry RNAi (with Gal4Chat19b; TubulinGal80ts)		100	83.33	96.3
			90	93.33	93.33
			100	93.33	93.33
			93.33	97.67	96.67
			100	100	100
			100	93.33	93.33
		AVG	97.2217	93.4983	95.4933
		STDEV	4.43112	5.71235	2.6976
	DmGucy2d RNAi (with Gal4Chat19b; TubulinGal80ts)		70	100	70
			90	76.67	86.67
			93.33	70	53.33
			93.33	96.67	73.33
			86.67	100	93.33
			96.67	66.67	50
		AVG	88.3333	85.0017	71.11
		STDEV	9.60301	15.5985	17.3422
		p-value (Mann Whitney Test, between mCherry RNAi and DmGucy2d RNAi at corresponding day mentioned on the column)	0.0526	0.6868	0.0091
		Sign on Figure	ns	ns	**
NOTE: all values mentioned are "% of flies over 10 cm after 40 sec" (average of three experimental repeats for each set)

## Sheet: Figure_S7C
S7C	Genotype		3 day	9 day	14 day			after tranferring adult flies to 29C
	mCherry RNAi (with Gal4Iav+Gal80tsTub)		100	78.22	95.48
			100	100	80.15
			100	100	75.15
			100	100	100
			100	100	100
		AVG	100	95.644	90.156
		STDEV	0	9.74031	11.6989
	DmGucy2d RNAi (with Gal4Iav+Gal80tsTub)		100	72.22	39.39
			100	44.44	48.48
			93.75	66.67	57.58
			93.75	55.56	48.48
			93.75	61.11	36.36
		AVG	96.25	60	46.058
		STDEV	3.42327	10.6873	8.41133
		p-value (2-Way ANOVA, between mCherry RNAi and DmGucy2d RNAi at corresponding day mentioned on the column)	0.1969	0.0017	0.0006
		Sign on Figure	ns	**	***
NOTE: all values mentioned are "% of flies over 10 cm after 10 sec" (average of three experimental repeats for each set)

## Sheet: Figure_S7D
S7D	Genotype		2 day	3 day	6 day	9 day		after tranferring adult flies to 29C
	mCherry RNAi (with Gal4Chat19b; TubulinGal80ts)		100	100	93.75	93.75
			100	91.6667	97.4359	97.4359
			97.2222	100	96.9697	96.6667
			100	97.2222	90	93.3333
			96.9697	96.9697	90	95.8333
			100	96.9697	95.8333	83.3333
			100
		AVG	99.1703	97.138	93.9982	93.3921
		STDEV	1.4189	3.0457	3.34808	5.18353
	DmGucy2d KK (IR2) RNAi (with Gal4Chat19b; TubulinGal80ts)		90	80	76.9231	30
			88.8889	83.3333	57.5758	25.9259
			91.6667	76.6667	44.4444	12.5
			100	86.1111	50	13.3333
			87.8788	66.6667	59.2593	28.5714
			100	70	66.6667	58.3333
		AVG	93.0724	77.1296	59.1449	28.1107
		STDEV	5.51134	7.5883	11.6176	16.6375
		p-value (Mann Whitney Test, between mCherry RNAi and DmGucy2d (IR 2) RNAi at corresponding day mentioned on the column)	0.0741	0.0022	0.0022	0.0022
		Sign on Figure	ns	**	**	**
NOTE: all values mentioned are "% of flies over 10 cm after 10 sec" (average of three experimental repeats for each set)
