# Supplementary material for: IFT88 maintains sensory function by localising signalling proteins along Drosophila cilia
Source: Life Sci Alliance. 2024 Feb 19;7(5):e202302289. doi: 10.26508/lsa.202302289 (PMC10876440; doi:10.26508/lsa.202302289)
Supplement: Supplementary file 21 [file LSA-2023-02289_SdataFS8.xlsx]

## Sheet: Figure_S8B
S8B	Genotype		Relative fold change of DmGucy2d mRNA (Avg)-9 day						after tranferring adult flies to 29C
	mCherry RNAi (with Gal4Chat19b; TubulinGal80ts)		0.924339
			1
			1.07566
		AVG	1
		STDEV	0.0756607
	DmGucy2d RNAi (with Gal4Chat19b; TubulinGal80ts)		0.627107
			0.677071
			0.609417
		AVG	0.637865
		STDEV	0.0350864
		p-value (Mann Whitney Test One-tail, between mCherry RNAi and DmGucy2d RNAi)	0.05
		Sign on Figure	*
NOTE: Average of three technical experimental repeats for each value

## Sheet: Figure_S8C
S8C	Genotype			Normalised Avg of IAV mean intesity	15 day	after tranferring adult flies to 29C
	mCherry RNAi (with Gal4Chat19b; TubulinGal80ts)	Experiment #1	Antenna 1	0.893225
			Antenna 2	1.02296
			Antenna 3	1.13218
			Antenna 4	1.05616
			Antenna 5	1.0697
			Antenna 6	0.954185
			Antenna 7	1.12567
			Antenna 8	0.815901
		Experiment #2	Antenna 1	1.06438
			Antenna 2	1.09615
			Antenna 3	1.07724
			Antenna 4	1.08258
			Antenna 5	0.992576
			Antenna 6	1.07674
			Antenna 7	0.984169
			Antenna 8	0.765181
			Antenna 9	1.03997
			Antenna 10	0.632407
		Experiment #3	Antenna 1	1.09959
			Antenna 2	0.961
			Antenna 3	0.975
			Antenna 4	1.076
			Antenna 5	1.148
			Antenna 6	1.053
			Antenna 7	0.894	Total #Antenna =29
			Antenna 8	0.921	AVG of Avg of IAV	0.997033
			Antenna 9	1.023	STDEV of Avg of IAV	0.118359
			Antenna 10	0.865
			Antenna 11	1.017
	DmGucy2d RNAi (with Gal4Chat19b; TubulinGal80ts)	Experiment #1	Antenna 1	1.12179
			Antenna 2	0.844476
			Antenna 3	0.850772
			Antenna 4	1.01777
			Antenna 5	1.18388
			Antenna 6	1.01757
			Antenna 7	0.983071
		Experiment #2	Antenna 1	1.10899
			Antenna 2	0.828053
			Antenna 3	0.685281
			Antenna 4	0.706467
			Antenna 5	0.767023
			Antenna 6	0.988485
			Antenna 7	0.721262
			Antenna 8	1.1482
		Experiment #3	Antenna 1	0.817
			Antenna 2	1.113
			Antenna 3	0.995
			Antenna 4	1.073
			Antenna 5	0.749
			Antenna 6	0.986
			Antenna 7	0.927	Total #Antenna =26
			Antenna 8	0.936	AVG of Avg of IAV	0.949695
			Antenna 9	1.166	STDEV of Avg of IAV	0.153372
			Antenna 10	1.089	p-value (Mann Whitney Test, between mCherry RNAi and DmGucy2d RNAi at corresponding mesaurments mentioned on the column)	0.2998
			Antenna 11	0.868	Sign on Figure	ns

## Sheet: Figure_S8D
S8D	Genotype	Normalised Angle	9 day	15 day		after tranferring adult flies to 29C
	mCherry RNAi (with Gal4Chat19b; Gal80tsTub)		0.80655	1.09103
			1.15956	0.849086
			1.20125	1.05692
			0.989419	1.25475
			0.833831	0.697817
			0.89013	0.793877
			0.911825	0.911543
			1.18448	1.23392
			1.02295	1.02441
			1.04161	1.14
			0.968152	1.19
			0.828168	0.94
			1.21864	1.01
			0.988162	1.05
			1.05597	0.98
			0.988815	0.86
			0.910479	0.88
			1.07369
			0.952014
			0.954652
			1.04576
			0.975434
			0.998455
		# of Antenna	23	17
		AVG	1	0.997844
		STDEV	4.49213	0.156597
	DmGucy2d RNAi (with Gal4Chat19b; Gal80tsTub)		1.02389	0.825654
			1.23088	1.03473
			0.79106	1.12687
			0.933434	0.86351
				1.63686
			0.906999	1.00023
			0.850758	0.816079
			0.976033	0.543515
			0.879287
			1.00425
			0.968293
			0.968218
			1.22573	1.076
			1.72456	0.997
			1.33698	1.242
			1.45268	0.927
				0.975
				0.953
				0.928
				0.967
		# of Antenna	15	16
		AVG	1.08487	0.994528
		STDEV	0.258628	0.229845
		p-value (Mann Whitney Test, between mCherry RNAi and DmGucy2d RNAi at corresponding day and measurment mentioned on the column)	0.6542	0.962
		Sign on Figure	ns	ns
